# Supplementary material for: Bone Morphogenetic Protein 15 Knockdown Inhibits Porcine Ovarian Follicular Development and Ovulation
Source: Front Cell Dev Biol. 2019 Nov 19;7:286. doi: 10.3389/fcell.2019.00286 (PMC6877722; doi:10.3389/fcell.2019.00286)
Supplement: Supplementary file 2 [file Table_2.XLSX]

## Sheet: Sheet1
Table S6 Transcription profile of related genes
Genes	Description	PFTGF/PFWT			SFTGF/SFWT			SAFTGF/SAFWT			APCTGF/APCWT			COCsTGF/COCsWT
		Log2 fold change	FDR	S	Log2 fold change	FDR	S	Log2 fold change	FDR	S	Log2 fold change	FDR	S	Log2 fold change	FDR	S
BMPs and receptor
Bmp15	Bone morphogenetic protein 15	-2.94	4.32e-09	s	-3.63	1.35e-11	s	-4.05	0.048326	s	NA	NA	ns	-6.2086	0	s
Gdf9	Growth differentiation factor 9	-0.41688	0.0003904	ns	-0.8834	2.48e-15	ns	-1.6276	5.16e-11	s	-0.40387	0.71453	ns	-3.3843	0	s
Bmpr2	Bone morphogenetic protein receptor type II	-0.63827	0.0024623	ns	-0.24789	0.031799	ns	-0.42514	0.64886	ns	-0.040344	0.67971	ns	2.3679	2.7934e-13	s
Alk6	Bone morphogenetic protein receptor type-IB	-1.4347	0.00028869	s	-1.1177	8.33e-08	s	-0.062603	0.55988	ns	0.047818	0.7	ns	1.5232	0.001344	s
Bmp6	Bone morphogenetic protein 6	-0.30221	0.050105	ns	-0.21861	0.005184	ns	-1.4054	1.08e-16	s	-1.1633	1.53e-21	s	-0.55676	0.084622	ns
Bmp4	Bone morphogenetic protein 4	0.45997	0.36415	ns	0.44657	0.52864	ns	0.12989	0.62562	ns	0.79526	0.6012	ns	-0.21641	0.64881	ns
Hormones and receptors
Fshr	Follicle-stimulating hormone receptor	-1.0608	0.1697	ns	-1.0518	0.0002718	s	-2.0979	1.03e-10	s	-1.9771	1.15e-12	s	-2.1422	4.4596e-39	s
Fst	Follistatin	2.11	3.33e-05	s	1.4608	8.26e-13	s	-1.111	2.33e-17	s	0.049303	0.00015317	ns	1.1152	3.3721e-05	s
Pgrmc1	Progesterone receptor membrane component 1	-0.30632	0.044492	ns	0.30455	0.47976	ns	-0.31929	0.71606	ns	-0.23721	0.74777	ns	1.2725	1.6774e-05	s
Pgrmc2	Progesterone receptor membrane component 2	-0.10617	0.48547	ns	-0.19125	0.11381	ns	-1.0304	0.021139	s	-0.56431	0.22047	ns	1.8631	1.2407e-09	s
Inha	Inhibin alpha	0.59514	1.18e-06	ns	1.463	1.1e-90	s	-0.14337	0.0004162	ns	1.6168	0	s	2.0689	2.47e-40	s
Amhr2	Anti-Mullerian hormone receptor type 2	0.44664	0.073596	ns	0.89553	5.84e-05	ns	1.0951	4.5e-19	s	1.7941	4.1e-13	s	3.9366	1.74e-14	s
Lhr	Luteinizing hormone/choriogonadotropin receptor	NA	NA	ns	1.5122	0.47645	ns	1.6241	0.29044	ns	2.6682	8.86e-06	s	5.4054	3.53e-26	s
Esr1	Estrogen receptor 1	-0.64461	1.66e-05	ns	-0.97578	7.8e-06	ns	-0.0055	0.60128	ns	-0.22034	0.82873	ns	1.552	0.0071606	s
Acvr2a	Activin types II receptor	-1.1371	0.0040578	s	-1.7474	1.4489e-05	s	-0.70044	0.56448	ns	-0.25055	0.81748	ns	1.0566	0.5887	ns
Igf1	Insulin-like growth factor I	-0.43963	0.4929	ns	0.39819	0.48037	ns	-1.3413	0.032693	s	0.33891	0.30402	ns	2.3879	8.4764e-10	s
Igfbp6	Insulin like growth factor binding protein 6	0.19953	0.26032	ns	-0.71108	0.026181	ns	1.581	0.01633	s	1.9397	0.056704	ns	-0.66586	0.95804	ns
Igfbp7	Insulin like growth factor binding protein 7	1.6269	6.1985e-19	s	2.1728	2.4586e-14	s	2.6762	1.0288e-21	s	3.302	2.6505e-34	s	2.8867	0.67762	ns
Igfbp4	Insulin like growth factor binding protein 4	0.81186	1.88e-15	ns	1.6609	5.7136e-20	s	2.5087	3.3121e-53	s	2.2774	7.8291e-38	s	0.47164	0.99608	ns
Steroidogenesis
Cyp17a	Cytochrome P450 17A	2.4479	0.26983	ns	3.4543	0.083067	ns	3.1254	0.010205	s	3.232	3.3e-09	s	4.2189	0.021023	s
Cyp11a	Cytochrome P450 family 11 subfamily A member	2.4104	0.076958	ns	1.5751	0.0028592	s	0.14034	0.16433	ns	-0.70098	0.040509	ns	1.1944	1.3111e-18	s
Cyp19a	Cytochrome P450 family 19 subfamily A member	-0.85327	0.44937	ns	0.90146	0.1575	ns	-0.08498	0.57138	ns	1.8278	2.62e-33	s	5.4526	0	s
Hsd17β7	Hydroxysteroid 17-beta dehydrogenase 7	-1.0788	0.0048229	s	-0.14713	0.092735	ns	-0.82045	0.16269	ns	-1.2321	0.029091	ns	-1.9934	1.1351e-70	s
Hsd3β	Hydroxy-delta-5-steroid dehydrogenase, 3 beta- and steroid delta-isomerase	-0.62382	0.056403	ns	-0.45222	0.071721	ns	-0.14142	0.67338	ns	1.4614	0.001498	s	-1.73	0.62629	ns
Star	Steroidogenic acute regulatory protein	0.17106	0.54362	ns	2.2777	0.035906	s	-0.87838	0.68571	ns	2.9007	0.030927	s	6.5188	2.6234e-35	s
Nr5a2	Nuclear receptor subfamily 5 group A member 2	2.7698	0.037997	s	0.16514	0.57046	ns	-1.0833	0.33724	ns	1.3497	1.17e-30	s	2.4071	2.5e-68	s
SMADs
Smad1	SMAD family member 1	1.3526	0.0001503	s	2.151	4.78e-06	s	0.40925	0.14295	ns	-0.32343	0.77559	ns	0.25916	0.95427	ns
Smad2	SMAD family member 2	-0.54306	0.32793	ns	0.33146	0.51604	ns	-1.0885	0.025695	s	-0.32231	0.68924	ns	0.29847	0.65609	ns
Smad3	SMAD family member 3	0.51291	0.048968	ns	0.64439	0.053318	ns	0.033162	0.15467	ns	-0.1223	0.78447	ns	-0.13931	0.34505	ns
Smad4	SMAD family member 4	-0.49294	0.030093	ns	-1.0842	2.32e-16	s	-1.792	4.43e-28	s	-1.9424	5.56e-42	s	0.26917	0.82496	ns
Smad5	SMAD family member 5	0.84051	0.0093383	ns	-0.76036	0.033089	ns	-1.062	0.21752	ns	-1.4069	0.029271	s	0.77738	0.0048216	ns
Smad8	SMAD family member8	0.13302	0.49104	ns	0.12058	0.51021	ns	0.48951	0.1288	ns	1.05	0.027211	s	3.5027	1.71e-12	s
Cell cycle
Wee1	G2 checkpoint kinase	-0.92063	0.025635	ns	-0.66596	0.029362	ns	-1.682	0.0001052	s	-0.865	0.018656	ns	0.40655	0.99608	ns
Wee2	WEE1 homolog 2	-1.3835	0.00085382	s	-0.82344	0.16519	ns	-0.76702	0.53377	ns	-2.3358	0.61206	ns	-3.3499	0	s
Cdc25c	M-phase inducer phosphatase 3	-0.55906	0.13118	ns	-0.42882	0.20904	ns	-2.3853	0.066778	ns	-0.59719	0.67277	ns	-3.0245	1.93e-27	s
Rb1	RB transcriptional corepressor 1	-1.1052	7.2026e-05	s	-1.1452	5.3239e-05	s	-0.99345	0.29485	ns	-0.73662	0.37174	ns	NA	NA	ns
Orc6	Origin recognition complex subunit 6	0.039316	0.56179	ns	-1.4389	0.044289	s	-1.2956	0.36172	ns	0.29576	0.59254	ns	-1.592	1.62e-11	s
Orc3	Origin recognition complex subunit 3	-0.61511	0.030597	ns	-1.0371	1.815e-10	s	-1.3743	2.154e-06	s	-1.215	5.1109e-06	s	-0.36861	1.87e-06	ns
Ccnd3	Cyclin D3	-0.13067	0.43875	ns	-0.3818	0.016838	ns	-1.024	0.013019	s	-0.095973	0.76199	ns	-0.50925	0.64981	ns
Ccne2	G1/S-specific cyclin-E2	-2.1727	0.18669	ns	-0.31227	0.43241	ns	-1.8195	0.33667	ns	-1.2097	0.085988	ns	-1.0809	2.71e-05	s
E2f1	E2F transcription factor 1	0.02841	0.56007	ns	0.10521	0.45996	ns	-1.418	0.00050708	s	0.056546	0.50151	ns	-1.8503	0.73426	ns
Mcm2	Minichromosome maintenance complex component 2	0.21062	0.31531	ns	-0.065957	0.19637	ns	-1.3555	1.8189e-07	s	-0.68421	0.0049977	ns	-1.6916	0.0086375	s
Mcm3	Minichromosome maintenance complex component 3	-0.2735	0.27451	ns	-0.26161	0.051513	ns	-1.0994	0.00068524	s	-0.65313	0.032695	ns	-1.8204	9.76e-05	s
Tfdp2	Transcription factor Dp-2	-0.18146	0.3825	ns	-0.60551	0.076906	ns	-0.27439	0.72275	ns	-0.78377	0.67277	ns	-2.5496	1.45e-67	s
Hdac2	Histone deacetylase 2	-0.45089	0.018388	ns	-0.80817	1.79e-09	ns	-1.1885	1.93e-08	s	-1.3551	2.98e-17	s	0.47007	0.99608	ns
Gadd45g	Growth arrest and DNA damage-inducible protein GADD45 gamma	2.3429	4.1e-12	s	1.7081	0.008186	s	0.37433	0.28065	ns	1.2132	0.0035766	s	2.7936	0.81238	ns
Ttk	Dual specificity protein kinase TTK isoform X1	-0.054602	0.56589	ns	-3.4343	0.012432	s	-1.7557	0.21951	ns	-0.79239	0.43445	ns	-1.2008	0.0017492	s
Bbu1	Mitotic checkpoint serine/threonine-protein kinase BUB1 isoform X1	-1.9444	0.18068	ns	-0.58236	0.38383	ns	-2.4697	0.21927	ns	-0.3419	0.7823	ns	-1.6011	3.6e-12	s
Bub3	Mitotic checkpoint serine/threonine-protein kinase BUB3	-0.65881	1.0028e-06	ns	-1.0479	7.3759e-17	s	-1.3051	2.0612e-09	s	-0.87039	9.1336e-06	ns	-0.4747	5.13e-43	ns
Cdk1	Cyclin dependent kinase 1	-0.18734	0.36903	ns	-1.6089	3.6034e-11	s	-2.1451	1.3884e-17	s	-1.399	2.9215e-15	s	-1.7362	1.5e-115	s
Pttg1	Securin isoform X1	0.56599	0.001702	ns	-1.0104	1.7125e-07	s	-1.6805	4.3887e-07	s	-0.9573	0.00048235	ns	-2.676	0	s
14-3-3	14-3-3 protein	-2.282	5.0638e-79	s	-1.9851	8.2647e-81	s	-1.1581	8.6471e-11	s	-0.60339	0.0014404	ns	0.66616	0.62629	ns
Mad2l1	Mitotic spindle assembly checkpoint protein MAD2A	-1.0336	0.00014504	s	-1.0409	3.5781e-05	s	-2.0295	1.3044e-11	s	-1.0109	1.1833e-05	s	-1.2264	2.94e-51	s
Ccnb2	G2/mitotic-specific cyclin-B2	-0.49125	0.25944	ns	-0.76002	0.099582	ns	-1.9227	0.014122	s	-0.39662	0.69502	ns	-2.6942	4.7e-88	s
Ccna2	Cyclin A2	-0.084834	0.52257	ns	-0.77077	0.0073026	ns	-1.5013	0.00011118	s	-1.1152	5.2981e-05	s	-1.3334	0.0040656	s
Cdkn2c	Cyclin-dependent kinase 4 inhibitor C	0.17289	0.51491	ns	-0.69047	0.043924	ns	-1.4586	0.00074502	s	-0.53268	0.30257	ns	2.3017	3.54e-07	s
Plk1	Polo like kinase 1	0.38702	0.40356	ns	0.42035	0.46973	ns	-1.649	0.00033302	s	-0.82464	0.026745	ns	-4.3097	0.089649	ns
Chek1	Checkpoint kinase 1	-0.47049	0.3416	ns	-0.38743	0.2153	ns	-1.1761	0.17266	ns	-1.199	0.067414	ns	-1.8771	7.3e-11	s
Pcna	Proliferating cell nuclear antigen	-0.27402	0.016101	ns	-0.87296	7.73e-18	ns	-1.4049	6.3e-14	s	-0.7371	0.00015876	ns	-2.3771	0	s
Cdc6	Cell division control protein 6 homolog	0.96247	0.1874	ns	0.23267	0.58226	ns	-0.60892	0.63447	ns	-0.87956	0.47057	ns	-2.9712	7.37e-50	s
Cdc45	Cell division control protein 45 homolog isoform X4	0.62057	0.18332	ns	-0.11301	0.26384	ns	-0.6523	0.44047	ns	-0.68379	0.16271	ns	-1.6919	3.81e-13	s
Anapc5	Anaphase-promoting complex subunit 5 isoform X1	-1.0525	0.021709	s	0.057984	0.42649	ns	-0.34172	0.73417	ns	-0.54066	0.49494	ns	2.339	0.00024949	s
Ccnb3	Cyclin B3	-0.85529	0.15147	ns	-1.1337	0.028297	s	-2.0916	0.0051378	s	-1.1129	0.052045	ns	-2.5276	1.35e-29	s
Myc	MYC proto-oncogene, bHLH transcription factor	1.0698	0.0084919	s	-0.11789	0.11705	ns	-1.6036	6.2427e-11	s	-2.4722	3.208e-16	s	-0.99176	0.33477	ns
Anothers
Irf6	Interferon regulatory factor 6	0.53	0.298	ns	-0.2	0.44	ns	1.02	0.41	ns	1.9	0.11	ns	-1.7	0	s
Mkp1	Dual specificity protein phosphatase 1	0.87886	9.264e-07	ns	0.62533	0.22414	ns	-0.87079	0.25038	ns	-0.78484	0.31056	ns	-0.26532	0.52845	ns
Zp3	Zona pellucida sperm-binding protein 3	-0.03326	0.48194	ns	-0.82386	4.86e-27	ns	-1.7559	1.63e-15	s	0.4555	0.34339	ns	-2.973	0	s
Zp2	Zona pellucida sperm-binding protein 2	0.67171	0.204	ns	-1.1379	2.76e-10	s	-2.0624	6.69e-07	s	1.1282	0.22996	ns	-2.809	0	s
Zp4	Zona pellucida sperm-binding protein 4	0.054216	0.52003	ns	-1.4951	1.21e-34	s	-2.1185	7.2e-15	s	0.11485	0.73468	ns	-2.9655	0	s
Zar1	Zygote arrest 1	-0.024005	0.53111	ns	-1.0156	4.97e-11	s	-1.1144	0.21883	ns	0.52812	0.68996	ns	-2.878	1.13e-11	s
Cx43	Gap junction protein alpha 1	0.30879	0.039083	ns	0.22456	0.51074	ns	-0.46116	0.069096	ns	0.23628	1.92e-30	ns	2.8622	0	s
Cja10	Gap junction protein alpha 10	-2.3003	0.0017802	s	-0.9107	0.20733	ns	-0.08252	0.7136	ns	1.6126	0.64252	ns	-2.7889	1.59e-11	s
Cja5	Gap junction protein alpha 5	-0.61793	0.051035	ns	-1.4772	3.4e-08	s	-1.5417	0.0037518	s	-1.251	0.099416	ns	-2.3157	5.13e-20	s
Camk2d	Calcium/calmodulin dependent protein kinase II delta	0.93998	0.022024	ns	1.2886	0.039521	s	1.3732	0.0091713	s	2.2442	7.51e-06	s	1.9741	1.23e-06	s
Kit	Tyrosine-protein kinase	1.6782	2.63e-16	s	1.1294	0.0007479	s	-1.1563	0.0002848	s	-0.62787	0.004761	ns	0.55139	0.49246	ns
Bax	BCL2 associated X, apoptosis regulator	1.0549	0.0046729	s	0.72955	0.062523	ns	0.34374	0.020741	ns	0.82717	3.63e-05	ns	-0.85028	0.9832	ns
Fnb1	Fibrillin 1	0.77622	0.17945	ns	1.1444	0.17664	ns	0.79522	0.40139	ns	0.17198	0.7769	ns	-1.2037	0.037374	s
Casp8	Caspase 8	-0.88914	0.3345	ns	-1.0892	0.061219	ns	0.084934	0.59679	ns	-1.6872	0.23936	ns	0.93877	0.84562	ns
Casp9	Caspase 9	-0.089446	0.54648	ns	0.49279	0.44362	ns	-0.43888	0.69649	ns	-0.99239	0.34753	ns	0.62365	0.99608	ns
Words in red were marked for significantly increased, in green were marked for significantly decreased.s, significant; ns, no significant.
